# Supplementary material for: Discriminating Reflux from Non-Reflux Diseases of Superficial Veins in Legs by Novel Non-Contrast MR with QFlow Technique
Source: J Pers Med. 2021 Mar 26;11(4):242. doi: 10.3390/jpm11040242 (PMC8066982; doi:10.3390/jpm11040242)
Supplement: Supplementary file 1 [file jpm-11-00242-s001.zip]

Archive with 1 entries (1 files):
- jpm-1129100-supplementary.mp4
